# Supplementary material for: The Application and Challenges of Brain Organoids in Exploring the Mechanism of Arbovirus Infection
Source: Microorganisms. 2025 May 30;13(6):1281. doi: 10.3390/microorganisms13061281 (PMC12195329; doi:10.3390/microorganisms13061281)
Supplement: Supplementary file 1 [file microorganisms-13-01281-s001.zip]

Archive with 1 entries (1 files):
- Table S1 Comparative analysis of brain organoid models for arbovirus research.pdf
